# Supplementary material for: Perilla frutescens Seed Residue Extract Restores Gut Microbial Balance and Enhances Insulin Function in High-Fat Diet and Streptozotocin-Induced Diabetic Rats
Source: Int J Mol Sci. 2025 Aug 22;26(17):8176. doi: 10.3390/ijms26178176 (PMC12428114; doi:10.3390/ijms26178176)
Supplement: Supplementary file 1 [file ijms-26-08176-s001.zip]

Archive with 1 entries (1 files):
- ijms-3806778-supplementary.pdf
